# Supplementary material for: High incidence of plasmid-mediated quinolone resistance genes among ciprofloxacin-resistant clinical isolates of Enterobacteriaceae at a tertiary care hospital in Puducherry, India
Source: PeerJ. 2016 May 5;4:e1995. doi: 10.7717/peerj.1995 (PMC4860338; doi:10.7717/peerj.1995)
Supplement: Supplemental Information 5 [file peerj-04-1995-s007.seq]

GCGGTACTGCTCTCAACCCGCTTTCTCGTAGCATCGGATCGCTCGCAAGGTTGCTCGGGCACACGGGTCCGTTTGGATCT
TGGTGACCTCGGGATCATTGAACAGCAACTCAACCAGAGCTCGAACCAGCTTGGTTCCCAAGCCTTTGCCCAGTTGTGAT
GCATTCGCCAGTAACTGGTCTATTCCGCGTACTCCTGGATCGGTTTCTTCTTCCCACCGTCCGCCTCGAAAATCCTAA
